# Supplementary material for: Quantifying Human Avoidance Behavior in Immersive Virtual Reality
Source: Front Behav Neurosci. 2020 Sep 30;14:569899. doi: 10.3389/fnbeh.2020.569899 (PMC7554565; doi:10.3389/fnbeh.2020.569899)
Supplement: Supplementary Data Sheet 2 — Underlying data of the quasi-experiment. [file Data_Sheet_2.CSV]

run	Sex	csPlus	csMinus	FearConditioning_rating_CSplus_0	FearConditioning_rating_CSplus_1	FearConditioning_rating_CSplus_2	FearConditioning_rating_CSminus_0	FearConditioning_rating_CSminus_1	FearConditioning_rating_CSminus_2	FearConditioning_rr_CSplus_1	FearConditioning_rr_CSplus_2	FearConditioning_rr_CSplus_3	FearConditioning_rr_CSplus_4	FearConditioning_rr_CSplus_5	FearConditioning_rr_CSplus_6	FearConditioning_rr_CSplus_7	FearConditioning_rr_CSplus_8	FearConditioning_rr_CSplus_9	FearConditioning_rr_CSplus_10	FearConditioning_rr_CSminus_1	FearConditioning_rr_CSminus_2	FearConditioning_rr_CSminus_3	FearConditioning_rr_CSminus_4	FearConditioning_rr_CSminus_5	FearConditioning_rr_CSminus_6	FearConditioning_rr_CSminus_7	FearConditioning_rr_CSminus_8	FearConditioning_rr_CSminus_9	FearConditioning_rr_CSminus_10	TouchTheEnemy_touchDuration_diff	PathChoice_numAvoided	Fishing_approachAvoidTime	TouchTheEnemy_order	PathChoice_order	Fishing_order	TouchTheEnemy_csPlusExperience	PathChoice_csPlusExperience	Fishing_csPlusExperience	Recall_rating_CSplus_0	Recall_rating_CSplus_1	Recall_rating_CSminus_0	Recall_rating_CSminus_1	Recall_rr_CSplus_1	Recall_rr_CSplus_2	Recall_rr_CSplus_3	Recall_rr_CSplus_4	Recall_rr_CSminus_1	Recall_rr_CSminus_2	Recall_rr_CSminus_3
1	m	green	blue	0.7	0.8	0.8	0.4	0	0	0.026731681999939	0.0566795732823807	-0.00264369624198135	0.0283551873635947	0.0915714776067419	0.0162498856018963	-0.00713710280953761	0.0523616695651701	-0.179482378774745	0.0545178962326274	-0.00493873593674565	-0.45378822627182	0.00248945308157311	-0.0164310225941932	0.0109737232305522	0.00374131224189045	0.0355891400877372	-0.0237945824560992	-0.0768189372303432	-0.0770892794793439	0.082	10	-11.7	1	3	2	order 1	reinforcement	reinforcement	0.8	0.4	0	0	-0.00722811765229314	-0.0474983999999199	0.0257643694615831	-0.060638309685082	0.0651543367723821	0.0185629137581986	0.0146818138505547
1	m	blue	green	0.5	0.8	0.8	0.8	0.3	0	0.126915668257649	0.0189878551895086	0.0443663444382253	-0.00586999356326523	0.01460515458389	0.0199357805118234	0.0116087780108206	0.0201574712760613	0.00979254992599732	0.00421573612077708	0.0865514951504412	-0.0677903499961032	0.0156826325600264	0.0330504509142332	0.0232287014111067	0.0520291632402349	0.0657433388191779	0.0600968912323662	0.0654541176757309	0.101964493988983	1.187	2	23.5	3	2	1	reinforcement	reinforcement	no-approach	1	0	0	0	0.0211782640620275	0.0356264278450156	0.00418910403990058	0.0322044027076395	-0.021745004170895	0.0256443428571734	0.0478094931031744
1	m	green	blue	0.6	0.6	0.3	0.3	0.1	0	0.0312401425633868	0.0201568195541109	-0.0264649673180026	-0.0196467468771906	-0.0100166787343272	-0.0219294103262533	0.0023836512815345	0.0200670250027601	-0.00396644856090589	0.0121524829993126	0.149437826819021	-0.0352480359353258	-0.0288572253929924	0.00341870021916368	-0.016695278571298	0.0269687841735096	0.0669501676900287	-0.0105582723513449	-0.0391584194210854	0.0463628060985276	0.987	2	10.4	2	1	3	reinforcement	order 1	reinforcement	0.6	0	0.6	0	0.000906239253183783	-0.00661008187839973	-0.00675712958159369	0.0317602163436316	0.0308941109135944	-0.00127040000005185	0.00110252518468956
1	w	blue	green	0.7	0.6	0.9	0.2	0	0	-0.0422052468036764	-0.105781614681006	0.0506917334931779	-0.0295210634870846	-0.0438518843076796	-0.0901697807036627	-0.0521471797420265	0.00304365566611697	-0.0732056178613344	-0.0417634731741293	0.0319698532311623	0.107300005072104	-0.0413186388743174	0.00601391304342236	0.020003557411487	0.146106137970681	0.0591951550533676	-0.0250358979995795	-0.0532592422782727	-0.0267333298682019	2.769	10	110.5	2	1	3	no-approach	no-approach	reinforcement	0.9	0	0	0	-0.00661045078143285	-0.0233543992979812	0.0827134576609276	0.0428901941541139	0.0196396514748358	0.0137238346339486	0.0786152235054143
1	m	blue	green	0.6	0.8	0.9	0.4	0	0	0.152118686866032	0.0367779471836293	0.0507756578461546	-0.0605514399767038	-0.00461461589663936	0.0311268769148874	0.0141367765912148	0.0467496657585311	0.0836892594347456	-0.0265118558697073	0.00341686662590124	0.0942876141309612	0.0158325036437227	0.0322783240349751	-0.0154999683322803	0.0339298276607478	-0.0603476491038012	0.0384810728579855	0.0195597999998969	-1.10984126717728e-05	13.816	1	55.2	3	1	2	reinforcement	order 1	reinforcement	1	0.2	0	0	-0.0545949717483231	0.00267280190599861	0.0211307209317924	-0.0612167612336558	0.0837024838934269	0.00517434868384437	0.0296613781854009
1	w	blue	green	0	0.8	0.9	0.2	0	0	-0.130572496751603	0.0901094567940289	0.0216847062088439	0.0361192584077389	0.0838302638178439	0.0284340797928762	-0.0179034386035253	0.123679782312937	-0.0128817168258135	0.0719629732287201	-0.0481153179625792	0.100615267089767	0.0563265652011616	0.0461814028985669	-0.0119873764753456	-0.111495523461414	0.0902697653320912	0.0024197960280975	-0.000877721286020927	0.000698282908494718	0.241	1	12.5	3	2	1	reinforcement	reinforcement	order 1	0.9	0	0	0	0.0593872274708147	0.0089372385722406	0.0441451361679561	0.0202031719982892	0.027375564781983	0.133452035185064	-0.00924576069953642
1	w	green	blue	0.5	0.9	0.9	0.5	0	0	0.0815417352478615	0.0572562689607724	-0.0104147413844613	-0.00315874109634939	0.0225670187442815	0.0220432170296387	0.056168954278373	0.0483159078770321	0.0331462008582877	0.0369353208710059	-0.0149680393023672	0.276703916937644	0.124177956839594	0.217204636180037	0.129304472013428	-0.0301235497649006	-0.0180777885038816	-0.051802143575695	0.081721667092767	0.197665801645172	10.284	0	9.1	1	2	3	order 1	reinforcement	reinforcement	1	0.5	0	0.5	0.0115259346507766	0.00798656079504423	0.000246496165076993	0.0324533185318971	0.0590802135593799	0.0353667256140295	0.0721603769855299
1	m	green	blue	0.5	0.8	0.8	0.5	0	0	0.0578344378553692	0.0779411890892163	0.0204489358661161	0.0596595745816685	0.0914561196475181	-0.0842348077877975	0.00404871048955846	0.0793039877642013	-0.0459784430108218	0.0381590157927679	0.0513699828490244	0.135053603087582	-0.0263042431437588	0.125088611236698	0.0129499332520847	0.0902037385320619	0.084336022216425	0.0410376765730832	0.0256912103783403	0.100260838781029	1.031	2	10	3	2	1	reinforcement	no-approach	order 1	0.8	0	0	0	0.162655337953181	0.0743805539229917	0.0204010890312085	-0.0240188869464709	0.0623323238769321	-0.00607408931673825	0.00619405163163322
1	m	blue	green	0.5	0.9	0.9	0.5	0	0	0.0468795303825013	-0.130886367666684	-0.0193799187854564	0.0486556122302649	-0.0306032650406781	-0.0862590163863646	-0.0754098152819364	-0.00668156078731297	-0.0149792357072931	-0.104307380085701	-0.259630227557215	0.134972858586853	-0.252825992810083	0.00323109285504219	0.0658245761047517	-0.171006319253005	-0.0996312280617966	-0.000617612274734225	-0.0370244765402702	0.00265668256171447	0.178	10	15.2	3	1	2	reinforcement	order 1	no-approach	0.9	0	0	0	-0.0601848625815891	-0.128306624936267	-0.0999102558558412	0.0102461752562015	-0.196493142857115	-0.0158326885191453	-0.137911756313152
1	w	blue	green	0.3	0.8	0.8	0.7	0	0	-0.0603315276998639	-0.144992880641113	0.0411889948680637	0.0313935982971261	-0.0546479946917424	-0.0080360305893048	-0.0122197374367203	0.0359908287388294	0.0510679240454955	0.0293791450026529	-0.0195840860987896	0.0286783476912476	0.0446625291480363	0.0133926838384184	-0.0661359921712246	0.0165767674676507	0.0523348798830403	-0.1125883020432	-0.0196240356897939	0.1592567284505	-0.213	0	11.4	2	3	1	reinforcement	reinforcement	no-approach	0.7	0	0.1	0	-0.0345393244001794	0.0578307644296899	0.0705049542950024	-0.0885134075701394	-0.064539107206142	-0.0109422343102328	-0.0148601746261168
1	w	blue	green	0.7	0.9	0.9	1	0	0	NaN	NaN	NaN	NaN	NaN	NaN	NaN	NaN	NaN	NaN	NaN	NaN	NaN	NaN	NaN	NaN	NaN	NaN	NaN	NaN	0.82	4	11.4	1	3	2	order 1	reinforcement	reinforcement	0.9	0	0	0	NaN	NaN	NaN	NaN	NaN	NaN	NaN
1	w	blue	green	0.5	0.7	0.6	0.6	0.2	0.1	-0.0149191367200748	0.0147176939450755	0.0579793432794368	0.0429587095956174	0.0407885216043939	0.17574510988626	0.0958086264796948	0.0687489792568867	0.125547585574724	-0.0301281140372717	0.0227576769817034	0.116170689799768	-0.01020967782803	0.0941290558295528	0.0482154909232861	0.00800217181627494	-0.0288240972312579	0.118290246783614	0.0230798882710916	-0.0459858616989656	0.036	4	17.8	2	3	1	reinforcement	reinforcement	order 1	0.9	0	0	0	0.14475958971949	0.00808467029145543	-0.111693438340558	0.10588421115019	0.0488224787581489	0.00701535515159202	0.108806828256313
2	w	green	blue	0.5	0.8	0.8	0.5	0	0	0.00545842516295825	0.13828227842569	-0.0236927307962234	0.038966263560295	0.0409138221074785	0.0548474009966008	-0.0154952456721604	-0.0509288233375337	0.0536090730253874	-0.0790214441150275	0.137169010924528	0.0430040355973909	-0.0373398364696663	0.195729784575558	0.0926950631792851	-0.0303102904967429	0.0484950440475482	-0.020143692793923	0.0966524756984825	-0.00925272530708221	0.35	5	34.1	2	1	3	non-reinforcement	order 1	mixed-reinforcement	0.5	0	0.5	0	-0.0384735009722135	-0.0338114653573773	0.0354538337275343	0.137831844678404	0.063437696633226	-0.00995015515623321	0.00918823114010869
2	w	green	blue	0.2	0.9	0.8	0.8	0	0	-0.0229054432143317	-0.0141965997777487	0.0781467412541926	-0.0281045690065145	0.0121345223166046	0.0379591777457579	-0.0599431482288401	-0.0177844568780708	-0.0747067829635821	-0.0625134555169728	0.059616557866129	0.0352288014173223	0.0209110424041224	-0.0439388882921913	0.00340144028028777	0.0208700270683873	-0.0359911729230489	0.0246964307485116	-0.032464556815162	0.0250604640445101	0.069	1	8	2	1	3	non-reinforcement	order 1	mixed-reinforcement	0.9	0	0	0	0.0367248489297387	0.0215401373592908	0.0341939009312803	-0.00930672023901657	-0.119860936752123	0.00370817227490616	0.0106190912671015
2	m	green	blue	0.5	0.7	0.9	0.3	0	0	-0.0428863269543648	0.0785151703664504	-0.0253534969128903	0.0507236825396669	0.589420998635713	NaN	0.178918212093227	-0.0958905159954306	NaN	0.0777524135788932	NaN	0.0436885441872294	-0.0240964422653921	0.0682450462253579	0.0134020443137175	0.0780750938344517	0.0917630403298432	-0.0519533584560745	0.111919865961544	0.0719500923682934	-0.156	0	-17.5	2	1	3	non-reinforcement	order 1	mixed-reinforcement	0.7	0	0	0	0.0830283680207785	0.0167686681375443	0.0353549839592364	0.161966198703961	0.0868164791548409	-0.111330171712157	0.0850909104310684
2	w	green	blue	0.6	0.8	0.8	0.4	0	0	-0.0304090066468352	0.0897214032272039	0.00969805662923384	0.0141523251483821	-0.0253425309164047	0.0574759824231625	0.0266736838051568	0.0306203670898914	0.108908420998727	0.0443999748643863	-0.0667371125817127	0.115040663335606	0.0383361349667817	0.160578884567705	0.0882502523779731	0.061318342460849	0.0775192991757093	0.121237037307255	0.0714285346627322	0.0804087084456712	0.353	10	43.9	2	1	3	no-approach	order 1	mixed-reinforcement	0.8	0	0	0	0.0375946466445753	-0.0024996251682905	-0.00879492868209375	0.00810989805548212	0.0780474034936832	0.0326490009070657	0.0617965408535247
2	w	blue	green	0.3	0.8	0.8	0.7	0	0	0.0115166904621609	0.0267163372868051	0.0369130757856316	0.0112014510760072	-0.0507038690342324	0.00342431918158737	0.0240687179422828	0.0733730468190487	0.094069082332022	-0.00342822149708177	-0.202348347037731	0.061182750362474	0.0197882271784442	0.00407605437142888	-0.00119738513186518	0.117147258453693	0.0172371719298835	0.0593083722921138	0.026501273430199	0.0155884128755941	-0.125	1	-12.3	2	1	3	non-reinforcement	order 1	mixed-reinforcement	0.5	0	0.5	0	0.0416943913059583	0.0773934011599777	0.0764145007196547	NaN	0.0670867241843027	0.0964395514715435	-0.141299923769323
2	w	blue	green	0.8	0.9	0.8	0.3	0	0	0.0268006659388544	0.102306938800628	0.00912971936615459	0.10305095642323	0.00495533225574596	0.0238553713024198	-0.0613805751196103	0.0564156440582791	0.00736652467524301	0.0413649068868535	0.0293786483212256	0.031910982686841	0.0287051149009341	0.0277337819286763	0.015063586822323	-0.0046875378735699	0.0287939096728969	0.0370974295857788	0.0980507375453835	0.0198037269682051	1.33	10	74.5	2	1	3	no-approach	order 1	mixed-reinforcement	0.9	0.6	0	0	-0.0482569641436428	-0.0333043400173069	-0.00301253098058962	0.00537431320071757	-0.0105872612628816	0.0152269012452064	0.0163494462818266
2	w	blue	green	0.6	0.8	0.8	0.6	0.1	0	0.00203559011586574	0.271634141019023	0.00364786587908295	-0.105766568954641	-0.0241909246753045	-0.0244892679964567	-0.0171298650328346	0.0201167367588316	-0.0280034793650401	-0.00479154752087085	-0.0671703982262164	0.0191460249359362	0.00596354706322921	0.0246977054615487	0.046467568086893	-0.125956027680035	0.0909731004936764	-0.0750012708709104	-0.0214543814927026	0.0448218183831273	0.874	4	-11.8	2	1	3	non-reinforcement	order 1	mixed-reinforcement	0.8	0.8	0	0	-0.0279776741814468	-0.00342074167416095	0.104578594930893	0.018689042298685	0.0580684760534503	0.0454763191623231	-0.00112331100944707
2	w	blue	green	0.6	0.9	0.9	0.3	0	0	0.0557294713745848	0.0159607057827517	0.0817870371176761	-0.068489846510517	0.0188648979962435	-0.00141632565959637	0.014093977362338	0.000372507089927088	-0.0361949647519701	-0.0502495609913933	0.00799290914549455	0.07095348273083	0.123830174401156	-0.0155724335414262	0.027904799047629	0.111489982807439	0.133601214183822	0.0355876090065578	0.139793759680246	0.131077743846547	-0.292	4	37.3	2	1	3	non-reinforcement	order 1	mixed-reinforcement	0.9	0	0	0	0.033218157872023	-0.0490771897905516	-0.00247241315841007	-0.0651483452406597	0.0794117152058613	0.061565171751194	0.00327192782353569
2	w	green	blue	0.5	0.8	0.8	0.5	0.1	0	0.185195007038648	0.238910468577564	-0.0150152967655	0.0367793532018259	0.0776126288754087	0.126845536052899	-0.00819193865611867	0.11120696487576	0.0323662530883533	-0.026492588754033	0.243148870988936	0.0432381498744485	0.0602303374574962	0.197663313464386	0.0781937388569613	-0.0285538928229807	0.151222230205734	-0.0467996467225793	0.15306144619829	0.0871137986055355	0.27	2	8.6	2	1	3	non-reinforcement	order 1	mixed-reinforcement	0.8	0.1	0	0.1	0.10919216981797	0.123020983421551	0.174956045771445	0.10253564873961	-0.100058175694191	0.17425696872402	-0.0946403812053791
2	w	blue	green	0.4	0.8	0.9	0.7	0	0	0.0164204463180792	-0.006157264645137	0.0199590621611256	-0.0139587532523611	0.0793787196077452	0.0439763976170999	-0.0207861025028673	-0.0124621301204814	-0.0246107984348435	0.0238114099185882	0.0516985532393524	0.0475078542747547	0.0753471243271689	0.0539163489385176	-0.0422054341040143	0.0420286091924437	0.0327699594525078	0.00025596105865211	0.135588808190642	0.0667062012170536	0.067	0	-12.7	2	1	3	non-reinforcement	order 1	mixed-reinforcement	0.9	0	0	0	0.0610602679625519	-0.0152828846000138	-0.0175152779326597	0.0790510279245191	0.0910045365914919	-0.0122650146341138	0.00391564952680434
2	m	blue	green	0.3	0.8	0.8	0.7	0.2	0	-0.403621319313692	0.114279260611111	0.0515999266276862	-0.0336207646803409	0.108221674832589	0.0519258555843795	-0.00593513099108944	0.129415439930097	-0.0297898870107136	-0.0229688272650098	-0.123326647330956	0.0611802974335853	-0.00902703036805086	0.104733924984065	0.0444667611880248	-0.139165742957998	0.0508923198056599	0.120584248337064	-0.0559257127866741	0.0784876286901887	0.125	1	-15.4	2	1	3	non-reinforcement	order 1	mixed-reinforcement	0.8	0.2	0.1	0	-0.0397198898046277	0.36156681782489	0.0702086917514456	0.0115976945766736	0.0639709179989891	0.152747651282132	-0.0199574243901275
3	m	green	blue	0.3	0.9	0.9	0.6	0	0	0.0385219459567907	-0.0175386760904603	0.0360039585292081	-0.0203898425869619	0.0681450030867919	0.0135336477369591	-0.00182525521989951	0.0467783291389834	0.0695872858180063	0.0367372011995126	0.0584244619884466	0.133737301982816	0.00505196719670142	0.0708907804107712	0.0556834699052869	0.0626391044435003	0.0306274920579938	0.0595859941539526	0.0259206235898016	0.0945146215313495	0.245	2	22.6	3	1	2	reinforcement	order 1	reinforcement	1	0	0	0	0.0333198632922025	0.0344219317522622	0.00218113321519309	0.0254810087607092	0.0747992066582612	-0.00824065524391848	-0.0129596451409657
3	m	green	blue	0.5	0.8	0.8	0.5	0	0	0.353375791500448	-0.0178282224886841	-0.235397810917539	-0.0775760130728411	-0.0753410819158598	0.0916812279287844	0.0504933335633315	-0.140881534117695	-0.0715723233505042	-0.0503616780388284	-0.165613601435007	0.162736557456505	-0.0433001645038318	-0.0272884249015497	0.00929617901192814	0.143314990769276	0.00395248012998928	0.00515245018323673	0.0364952396059259	0.0147916688874945	-0.457	4	32.4	3	1	2	reinforcement	order 1	reinforcement	0.8	0	0	0	0.0654482173600803	0.0584624915339558	0.0743304188474154	0.00540337978280825	0.0358985685836992	-0.0157453914727159	0.0061481982383691
3	w	blue	green	0.8	1	1	0.4	0	0	0.0333268126296606	0.0582870723196255	-0.0141676558584503	-0.0327473011838756	-0.00965980412512624	-0.00298549028572759	-0.0655835344129539	-0.00694137299944875	-0.00414789292956852	0.0079161060240952	-0.0344310697064092	0.0131499497598321	-0.0136862409741967	0.136718057680635	-0.0330704701380504	0.0300078282828422	0.0433162906088415	0.0743791638639314	0.0329622570055885	-0.0117128304342257	1.028	2	73.6	3	1	2	reinforcement	order 1	reinforcement	1	0.4	0	0	-0.0693702651685144	0.274833740531901	-0.0912416315271831	0.0872211165141265	-0.0122162119456627	-0.00480726811723253	-9.01734101543816e-06
3	m	blue	green	0.5	0.9	0.9	0.5	0	0	0.0214668860041349	-0.0135170251883918	0.156872560745159	0.137078216588495	-0.0565949910374023	-0.0616186521570301	0.0707627397072832	0.0197544279063364	-0.0220794600710548	-0.0206378071114071	-0.00538533290021348	0.0174755748003559	0.0819812809307826	-0.0480505067234733	0.017798655076374	0.0498451458636189	0.207582998316812	-0.0671521878877709	0.00654621203405525	0.151253772034184	0.227	2	16.1	3	1	2	reinforcement	order 1	reinforcement	0.9	0.9	0	0	0.0421061752410951	0.0539894210099628	0.0558971750406445	0.0608025898137055	0.018663221963794	-0.127206661706087	0.00626568690981855
3	w	blue	green	0.6	0.9	0.9	0.6	0.1	0.1	-0.0705142669096731	0.0185214332912402	0.065463469974792	-0.0222601720639224	0.0464740231058678	0.0187101848344962	-0.00774600279717574	0.00540708726024131	0.012835694577736	-0.00847789872140015	0.159128415476131	0.118950137022278	-0.00477905411416535	0.0450110769229901	0.0153081776971175	0.0331133251224593	0.00130472832471451	-0.00505179442719428	0.0695017316455967	0.0192012232758935	0.279	0	14.2	3	1	2	reinforcement	order 1	reinforcement	0.9	0	0.1	0	0.00190789539230729	0.110126579322766	0.0493538478245619	-0.00161430440956745	0.0571445370701215	-0.039453762148018	0.00316236755240451
3	m	green	blue	0.5	0.8	0.8	0.5	0	0	0.0662081076443014	0.060101444799102	-0.0714342744519705	0.0424556175642592	-0.0239327061421977	-0.0171803816261047	-0.00784517047655808	0.016048424638996	-0.00867265102416426	-0.0377236599376898	0.0652188066016411	0.133258757639247	0.0180242527431723	0.0692782220930731	0.0221243001196275	0.0326027331971578	0.0298863702843419	-0.00387356223190005	0.0909600977010868	0.0497673194712567	-0.29	3	45.4	3	1	2	reinforcement	order 1	reinforcement	0.9	0	0	0	-0.00316732042104462	-0.0180074575484118	-0.0225706030787491	-0.0624253319070759	-0.0118431725499035	-0.0269390381449652	0.00728292039937273
3	w	blue	green	0.5	0.9	0.9	0.5	0	0	-0.133961940688022	0.0483533604806824	-0.0383267791166417	-0.0157393050268911	-0.00674387564771861	0.045965267870703	0.0340402393195407	-0.0411556395609289	0.0267394113412174	0.0298838138088027	0.0428073234946742	0.121785538808986	0.0108222944874823	-0.00559877193715297	0.0894759970037733	0.000514697782124651	0.128384355007719	-0.0132366781094633	0.0901546526209308	0.0483840604811623	0.127	1	66.3	3	1	2	reinforcement	order 1	reinforcement	1	0	0	0	0.0078106349268271	0.0740028531292262	-0.0459877102410826	0.0164592281175174	0.019055425744223	-0.000516122739431579	0.0485672791369171
3	m	green	blue	0.3	0.9	0.8	0.7	0	0	0.0293726589331155	0.0363955506736428	0.012565455936458	0.0156891407792346	0.00320552719297817	0.0214385992943874	-0.0536826281617601	0.069407249341715	0.00684951437380044	-0.00565747374872805	0.047965837526863	0.0346107947188661	0.0502763209573232	0.0496983251238268	0.0725495342628698	0.0339308920192497	-0.0116368374129531	0.0545437177809333	0.0599821671288333	-0.0214307607399554	0.001	0	16.9	1	2	3	order 1	reinforcement	reinforcement	0.8	0	0	0	0.0404788627154598	0.0693159983717163	-0.076540682222035	0.0196522941799182	0.0493636458090083	-0.00344766915766936	0.0387456242216702
3	w	green	blue	0.7	0.9	0.9	0.3	0	0	0.22030806419323	-0.0846958894576776	-0.00417893698980421	-0.0197886904230641	-0.0259627270046565	0.0158667803500651	-0.00836521943934831	-0.0124052682414446	-0.0274641129020298	-0.0079838673873841	-0.143954548528693	-0.0172687762026176	0.00270281396459315	0.0739089067015598	-0.0684325829115902	-0.000453612701378892	0.152719656990595	0.04271312921559	0.164745359846307	0.0591871486404993	0.189	2	25.6	1	2	3	order 1	reinforcement	reinforcement	0.9	0	0	0	NaN	NaN	NaN	NaN	NaN	NaN	NaN
3	w	green	blue	0.5	0.8	0.8	0.6	0.2	0	-0.0111733070466951	-0.0405221651589858	0.0496891940997379	0.0303236122599665	-0.00227941770992857	-0.0638326965986966	-0.0157919553035805	0.00393721160026317	-0.0334727829785585	-0.00660243119137605	0.0382273727396918	0.00306777631422339	0.0387052051813443	0.0255546703218626	0.0384849723675266	0.0431029184342163	-0.0547666308235505	-0.0385073057135823	0.000369783437870641	0.0393042956521343	0.045	2	41.1	3	1	2	reinforcement	order 1	reinforcement	0.8	0.2	0	0.1	0.000828417983866014	-0.0103251344574928	0.00483640210583303	-0.00702115980865636	0.0699431268189893	-0.00578488991609694	0.0699787119211109
3	w	green	blue	0.5	0.7	0.8	0.5	0	0	NaN	NaN	NaN	NaN	NaN	NaN	NaN	NaN	NaN	NaN	NaN	NaN	NaN	NaN	NaN	NaN	NaN	NaN	NaN	NaN	0.704	0	25.2	3	1	2	reinforcement	order 1	reinforcement	0.8	0	0	0	NaN	NaN	NaN	NaN	NaN	NaN	NaN
3	m	blue	green	0.5	0.8	0.8	0.5	0	0	-0.0390368075808588	0.0592767275571237	0.0892292131354536	0.000428623560551178	-0.00815781262017679	0.0973684217001953	-0.0356095154805856	0.0654953672093277	0.0736822951380016	0.0983912372097451	0.145603893725949	-0.0894914288007279	0.0281951739639972	-0.0775826974502412	-0.0567422842138454	0.0399046570242736	0.0236254088072766	0.041677135825959	-0.0455696494695974	0.00818373866408684	-0.101	4	17.3	1	2	3	order 1	reinforcement	reinforcement	0.8	0	0	0	0.0573054505267555	0.0537194445121381	0.102521185774235	0.122983505358991	0.0357282348046279	0.000368272849576412	-0.00509560945571597
3	w	green	blue	0	0.8	0.8	1	0	0	-0.0478617705182358	0.0899115811218005	0.0350801928351938	-0.0440533677267595	-0.0376921206604802	-0.000920519721349544	0.0736563218071824	0.0156922364632585	-0.00222702308933131	0.0567439241374708	0.0469994909368892	0.0333126318738821	0.0151292374672254	0.0155096463836983	0.13595293276278	0.0418112844884879	-0.0195181411656218	0.0308281595407295	0.119810041379341	0.0501712278722536	3.799	2	42.5	3	2	1	reinforcement	no-approach	order 1	0.9	0	0	0	-0.0777047874712707	-0.00975662169697056	-0.0963022813454302	-0.000522649378620343	0.0419965095110543	0.120675158731512	0.256549120742869
3	m	blue	green	0.6	0.8	0.8	0.3	0	0	0.0746221039268843	0.311631087069105	0.0119474389355227	-0.0339998378664537	-0.0298641616161487	0.0400446885282055	-0.032896182061785	0.0176386196020366	-0.0180686656358763	-0.0155279340382783	-0.0116843132174984	-0.0408009390505356	-0.0494081030867151	0.211469761479183	0.025984408295568	0.038085487685303	0.0527368095233502	0.020610608770731	0.115261637647112	0.0631937429069499	1.429	4	3.5	1	2	3	order 1	reinforcement	reinforcement	0.8	0	0	0	0.103239102104237	0.0619692234526833	0.0275975429048582	0.0734302802138208	0.0797554378502634	0.0012782302420804	0.00826920736383663
3	m	blue	green	0.3	0.8	0.9	0.6	0	0	0.0087763057507636	0.112259556266869	0.0193976155242903	-0.047504063294728	-0.047379704464347	0.0110479180688114	-0.0114830317069639	-0.061826237207094	-0.0431074325398199	-0.072373117897395	0.111874238764463	-0.0360582871429511	0.0597719757758176	0.136733488682011	-0.0580291730291904	0.0709691215718943	0.049317244972374	-0.0493097536492759	0.0295528723762855	0.0214625319904949	-0.68	1	15.4	1	2	3	order 1	reinforcement	reinforcement	0.9	0	0	0	-0.0471232398361268	-0.0412564331435604	0.0689832882913453	0.0566756750007423	0.0702627625787809	0.117140157039455	0.0347232082532303
3	w	green	blue	0.1	0.9	0.8	0.3	0	0	0.0244684039521819	0.0323014784616699	-0.0630287927095426	-0.0136953473108987	-0.0397975867218016	-0.0131275716221037	-0.0181974882968687	0.0281693056878183	-0.0286280942635583	-0.0435375228914604	0.0689222852579612	0.0244822605131241	0.0159765661037123	0.0104279038655063	0.015278347359806	-0.0303097308683513	0.0517817965053363	0.0103647813874833	0.0734680154777233	0.0519436087361431	1.062	0	17.8	3	1	2	reinforcement	order 1	reinforcement	0.9	0	0	0	0.0299267496076732	-0.0537280956574809	-0.0195293282229209	-0.00570372867250124	0.0576470888850386	-0.0371044705201654	0.00660956097563226
3	w	blue	green	0.5	0.8	0.9	0.5	0.1	0.1	NaN	NaN	NaN	NaN	NaN	NaN	NaN	NaN	NaN	NaN	NaN	NaN	NaN	NaN	NaN	NaN	NaN	NaN	NaN	NaN	-0.055	6	25.4	3	2	1	reinforcement	no-approach	order 1	0.9	0.1	0.1	0.1	NaN	NaN	NaN	NaN	NaN	NaN	NaN
3	m	blue	green	0.3	0.9	0.9	0.7	0	0.1	0.00619223558317528	0.0755958783889261	0.0575040713472624	0.019967128927148	0.0300413390318939	0.10319438095241	0.0929970019505771	0.0229539953380451	-0.0275552206452558	0.000445809657033891	0.0683638194474965	0.0121905905956193	-0.00843168938924932	0.0230123902201997	0.0135225292177039	0.0398516000000162	0.025476937790529	-0.00308833791286867	0.0382997594702701	0.0364637798061208	1.812	2	13.7	3	2	1	reinforcement	reinforcement	order 1	1	0.4	0	0	0.00408461402856264	0.0123363648247879	0.00708472765590462	0.058065738857828	0.0228225147096404	-0.0256693745985771	-0.0323254628544943
3	w	blue	green	0.4	0.9	0.9	0.6	0	0	-0.0306495886236461	0.0805284212465804	-0.036840467766071	0.0201297719451513	-0.0247663346938767	0.0191915203930986	0.00195490397690046	-0.0448848647675378	-0.0822990602520564	-0.00481038735852157	0.0744627920999387	-0.00739074069122891	0.0217125039683079	-0.0776015843902389	-0.0681249127359798	0.0918848777375346	0.0301334431978301	-0.0303988419048156	0.0272464553273669	-0.005129823255829	-0.142	0	-9.1	3	2	1	reinforcement	no-approach	order 1	0.9	0	0	0	0.0517793174774289	0.00973310381119119	-0.0311950387274855	-0.0449423149189816	0.0567040550940583	-0.0409501925704513	0.0327057669264158
3	m	blue	green	0.5	0.9	0.8	0.5	0	0	0.022303691339662	0.224744941746724	-0.0318616359541977	0.0487586553611677	0.0180502126577911	0.0265129096571153	0.0118558751800694	0.162903719210241	0.135431304948736	0.0389763204811429	0.0396391319052288	0.0908686551250115	0.0386108238920491	0.112067112510114	0.106937414393241	0.0879156361945569	0.122167481457689	0.0517928617357282	0.0125206932526264	0.0405017821881077	-0.45	2	-4.6	3	1	2	reinforcement	order 1	reinforcement	0.7	0	0.2	0	0.0157139457880133	0.0646506858305214	-0.0364199134893715	0.0978734725577943	0.0955808529826023	0.0410537719237858	0.0776375467771432
3	m	green	blue	0	1	0.9	0	0	0	0.0498978428781613	-0.130174125040196	0.016123374233227	0.177865720359312	0.119602738369255	0.0292457370165732	0.144699691923942	0.0230042398837343	0.112194899775388	0.103415430257102	-0.0148686154949944	-0.0123403693877137	-0.111308961179968	-0.199855452437382	0.0595083683203431	0.0499878336018883	-0.0212269667962359	-0.0374765564029064	0.0301178755482339	-0.106912530112384	0.035	4	82.7	3	2	1	reinforcement	no-approach	order 1	0.9	0	0	0	0.111536277324469	0.247314897791819	0.0859982133344392	0.0504640084243074	0.0501032143726953	-0.03479374145949	-0.0921863151693381
3	m	green	blue	0.5	0.8	0.8	0	0	0	-0.0650473906300472	0.142197197447845	0.10165755904087	0.126821879975872	-0.0130088236577071	0.0315409382543401	0.153684420003108	0.0672788934368513	-0.0279269221839017	0.274196724225769	0.0842981650069127	0.0880973805837285	0.224773344567658	0.0670293686206951	0.109035905005083	0.084208627548523	-0.0370887290290629	0.212773653811725	0.0897767593849643	0.220285269502485	-0.054	1	-3.9	1	2	3	order 1	reinforcement	reinforcement	0.8	0	0	0	0.0988227136902821	0.0108325310937488	-0.029103945065609	0.109462594961733	-0.0416863639739773	0.0798803033301612	-0.0560721011411723
4	w	green	blue	0.4	0.8	0.8	0.6	0	0	NaN	NaN	NaN	NaN	-0.140833029691894	NaN	NaN	NaN	NaN	0.10839366124787	NaN	NaN	NaN	NaN	NaN	0.0636870958938374	-0.0222524849369987	NaN	NaN	0.186229309733341	0.08	3	62.9	1	2	3	order 1	reinforcement	reinforcement	0.8	0	0	0	NaN	NaN	NaN	NaN	NaN	NaN	NaN
4	m	blue	green	0.3	0.9	0.9	0.4	0	0	-0.0671108232757042	-0.0588531245416594	-0.0205462142052893	-0.0166643968649755	-0.110868877455629	0.0225590805197172	0.00867630633284355	0.0661658838709706	0.0243036468524259	-0.00558179706952389	0.0548815554006025	0.123877601499146	0.0113385155653274	0.157472750920272	0.122066015494736	-0.043257438088882	-0.0163681753931449	0.0207929847103745	-0.0573979783714288	-0.0435281568885446	-0.324	1	-7.7	1	2	3	order 1	reinforcement	reinforcement	0.9	0	0	0	-0.050271722588521	-0.0562840877897406	-0.0123057687960697	0.0136924366870399	0.0575501540136314	0.0482228110764392	0.0453311418849378
4	m	blue	green	0.4	0.9	0.9	0.6	0	0	0.0011163388799198	0.0404720649146114	0.081746404874966	0.0309591014719969	0.0327443260206133	-0.0073835443801139	-0.0495756908325514	-0.021436034980542	0.0448947214696872	-0.00719199931930148	0.0289510738561743	0.115370352661153	0.0983889513342787	0.0390864896185418	0.0332270582069059	0.0309142903128645	0.0423035768665947	0.0999540386550947	0.0331286835863611	0.123443909742558	0.601	4	83.1	1	2	3	order 1	reinforcement	reinforcement	0.9	0	0	0	-0.0706491592259951	0.0100375769927594	0.00912395493719742	0.0519409148850293	0.104653127265716	0.0971904130579009	-0.0526607801040971
4	m	blue	green	0.7	0.9	0.9	0.2	0.1	0	0.00730785292817837	0.0916304488022135	-0.0299063786570948	-0.0131247842177836	-0.0633860479829148	0.0992489761578988	0.0437765512191046	0.0623275865631684	0.106851269505403	-0.00554968449211957	-0.062923761683672	-0.0486358750243262	-0.0332917392779779	0.0576301338283272	0.0717243601182604	0.0547506785055217	0.0138740512820693	0.0268893613548322	-0.0195021009591932	0.0200101542439963	1.029	2	7.6	1	2	3	order 1	reinforcement	reinforcement	1	0.8	0	0	-0.0670972353229335	0.00341337051235113	0.0276025551924958	0.0699359307515173	0.0517879853736133	0.0910308312065451	-0.0228560748188421
4	m	blue	green	0.2	0.8	0.8	0.7	0	0	-0.00793452102735048	0.112522746656745	0.00215187233238789	0.0283380153587208	0.0344243808161447	0.00982991873884642	0.0304518368067392	0.00325025004638546	-0.022780409284589	-0.0418843319727563	0.0230711973090644	0.0584772963993275	0.0164559375805365	-0.0103648139616033	-0.0109559214854282	0.0428356408469401	0.0456053862101453	-0.0361998027386168	0.034916862200139	0.0223708633616276	0.38	0	-5.3	1	2	3	order 1	reinforcement	reinforcement	0.8	0	0	0	0.035916044458531	-0.0481837165048068	-0.00735761330638696	0.0247769709989124	0.0239036475144514	0.0168400767470733	-0.0121441965170788
4	w	blue	green	0.4	0.9	0.9	0.4	0.1	0.1	-0.0371497853584392	0.0546524953263794	0.0435243891446118	0.0381045647058109	-0.0391928409015625	0.0500460518027521	0.0415521822333033	0.0157310169396183	0.123716835490019	0.0165337334068788	0.00108359210073916	0.085384881285048	-0.0471078603375452	0.0250119802594203	0.0238989198398316	0.0616471673928397	0.0594177940417858	-0.0162216944289069	0.0437666258598161	0.0801861415247446	0.335	4	27.6	1	2	3	order 1	reinforcement	reinforcement	0.9	0	0.1	0	-0.0182149295419723	0.0561628732303344	0.0677216853080712	0.137991161927635	0.0436982051536471	0.0764867179005529	-0.048317405971162
4	w	green	blue	0.5	0.8	1	0.4	0	0	0.0551749978570009	0.112292874226168	0.0455643380683278	0.0741505812122233	0.0222769341860287	-0.0342987579551149	0.0628505878343123	-0.0599208662420004	-0.0834461896334525	0.0572589419103228	0.106795833581005	0.119092833708972	0.0682329914221457	0.0198579101568279	-0.00426801554256462	0.290920716417039	0.0197977150089512	0.00178344777767292	0.0166215493895875	0.0654134052434147	-0.152	4	-15.5	1	2	3	order 1	reinforcement	reinforcement	0.8	0	0.2	0	0.0148755899090629	0.00777043177301096	0.023289103014272	-0.0247801545439781	0.0504188439372993	0.0106677643049353	-0.0563204951821399
4	w	green	blue	0.1	0.9	0.9	0.5	0	0	0.0915553440915942	0.0935192056516749	0.00609052218836836	-0.0117842922768532	0.0271433733566921	0.00290020325405949	0.0156521453439751	0.010302774078637	-0.0594657614475227	0.0094941023587507	0.0138502468672853	0.0296951923993176	0.0263162162322237	0.00165693157677926	-0.189567777895903	0.0321437336795658	-0.0352011330540903	0.0834792443792953	0.0300680229002068	0.0534404776723783	-1.149	1	-20	1	2	3	order 1	reinforcement	reinforcement	0.6	0.1	0.4	0	0.00169683522271935	-0.0145585181544539	0.00204956992483241	0.0195132186322349	0.0119213621514538	0.0244238973119905	0.061022673896033
4	m	green	blue	0	0.9	0.8	0	0	0	-0.049379189194283	-0.0506179518925802	0.043368539040971	0.0112885006911583	0.0476675393939393	0.0189622285053064	-0.0088432047037782	-0.0158459431604818	0.0467789413697751	0.00836333023247815	0.0127646189650199	0.0828052911687498	0.00241566439834584	0.0246648861525718	0.0234506677322678	0.0440919190852885	0.08414764284825	0.065286033965874	0.014228501512773	0.208391640146453	2.014	2	12.9	1	2	3	order 1	reinforcement	reinforcement	1	0.5	0	0	-0.0569098366196487	-0.000276122390925559	0.00289826056829656	-0.00408778664887632	0.0272223211678294	0.0522941018539741	-0.0188374813580255
4	w	green	blue	0.5	0.9	0.9	0.6	0.1	0.1	0.0189076661400933	0.0863289967595248	-0.0394356468408281	-0.0918845371413336	0.0113325795404102	-0.0187568502404913	0.0546549472854125	0.0393202793312196	0.0318489053040412	0.0679095740207518	0.0266374067343677	0.0306614206380077	0.0250587235647	0.0181002608736716	0.0013631699856238	0.0206431883533151	0.0571669939105063	5.93148421267342e-05	0.0131918922860167	0.00752700787761473	0.047	1	18.9	1	2	3	order 1	reinforcement	reinforcement	0.1	0	0.1	0	-0.00290962063330547	0.0325846498163228	9.19361147159181e-05	-0.0309589182017601	-0.067376907816756	-0.00702522237337577	0.0174932538079582
[truncated: 1 more columns]
