# Supplementary material for: Quantifying Human Avoidance Behavior in Immersive Virtual Reality
Source: Front Behav Neurosci. 2020 Sep 30;14:569899. doi: 10.3389/fnbeh.2020.569899 (PMC7554565; doi:10.3389/fnbeh.2020.569899)
Supplement: Supplementary Data Sheet 3 — Underlying data of the experiment. [file Data_Sheet_3.CSV]

run	Sex	csPlus	csMinus	FearConditioning_rating_CSplus_0	FearConditioning_rating_CSplus_1	FearConditioning_rating_CSplus_2	FearConditioning_rating_CSminus_0	FearConditioning_rating_CSminus_1	FearConditioning_rating_CSminus_2	FearConditioning_rr_CSplus_1	FearConditioning_rr_CSplus_2	FearConditioning_rr_CSplus_3	FearConditioning_rr_CSplus_4	FearConditioning_rr_CSplus_5	FearConditioning_rr_CSplus_6	FearConditioning_rr_CSplus_7	FearConditioning_rr_CSplus_8	FearConditioning_rr_CSplus_9	FearConditioning_rr_CSplus_10	FearConditioning_rr_CSminus_1	FearConditioning_rr_CSminus_2	FearConditioning_rr_CSminus_3	FearConditioning_rr_CSminus_4	FearConditioning_rr_CSminus_5	FearConditioning_rr_CSminus_6	FearConditioning_rr_CSminus_7	FearConditioning_rr_CSminus_8	FearConditioning_rr_CSminus_9	FearConditioning_rr_CSminus_10	TouchTheEnemy_touchDuration_diff	PathChoice_numAvoided	Fishing_approachAvoidTime	TouchTheEnemy_order	PathChoice_order	Fishing_order	TouchTheEnemy_csPlusExperience	PathChoice_csPlusExperience	Fishing_csPlusExperience	Recall_rating_CSplus_0	Recall_rating_CSplus_1	Recall_rating_CSminus_0	Recall_rating_CSminus_1	Recall_rr_CSplus_1	Recall_rr_CSplus_2	Recall_rr_CSplus_3	Recall_rr_CSplus_4	Recall_rr_CSminus_1	Recall_rr_CSminus_2	Recall_rr_CSminus_3
ConExp	w	green	blue	0.2	0.9	0.9	0.7	0	0	0.0578614773957007	0.00643023378969609	0.0460612751704307	0.0053852235882631	0.00245988011648646	0.0191907714987845	-0.00819105064154801	0.000952726937512915	-0.0260020564983032	-0.0152809280899734	0.00592820469090882	-0.0457154517988773	0.0195041512895645	0.00299820794148453	-0.0368404796733561	-0.0410897763035977	0.0148951313365706	-0.045627033642492	0.00401337270121138	-0.0114055762131755	-0.098	6	41.5	1	2	3	order 1	reinforcement	reinforcement	0.9	0	0	0	0.00138266448452606	0.0464608269420904	0.0204630577396084	-0.0421798091264438	0.0132885224697046	0.0118585922833001	0.0271242128166667
ConExp	m	green	blue	0.6	0.8	0.7	0.5	0	0	0.192868072350733	0.0076705240884023	0.0652535726193026	0.0483614049732153	0.159269770070457	-0.0920530491722813	-0.0601808153763117	0.0502002068010308	-0.017817824844417	0.085093950843499	0.248924636721781	0.0568894628469827	0.149370160082241	0.234454258244408	-0.162815244354527	0.0269881903907894	0.121794180623148	-0.00263685874600661	-0.00822928445811688	0.184401423485564	-0.368	0	13.5	2	3	1	non-reinforcement	mixed-reinforcement	order 1	0.8	0	0	0	0.0957853458033039	-0.127418446920596	0.205593900555756	0.0703411160320738	-0.0644572207419128	-0.105742599084002	-0.0931153368970339
ConExp	w	blue	green	0.4	1	0.9	0.7	0	0	-0.0715698302953189	0.0996343206763863	-0.0129666580916005	0.0238938601459766	-0.033096807679988	-0.00289791369926373	-0.0698219686844708	-0.0192667278702552	0.022696139476863	-0.0471567120237558	-0.0205489262645597	0.0442066045213677	0.0371268126696621	0.0804659071527014	-0.0368402194452299	-0.0717324966088007	0.0767311101124075	0.0275634532909774	-0.0176465660871032	0.00132313399255179	2.669	8	-17.1	2	3	1	no-approach	reinforcement	order 1	0.9	0	0	0	-0.0307531845963414	-0.0462037345054522	-0.0254999651490166	0.0271217459688852	0.0592398981067543	-0.00187234994997765	0.0352287423679084
ConExp	w	green	blue	0.5	0.9	0.9	0.5	0	0	0.165129890074458	0.0492294114268673	0.0333416493643884	0.141546879910849	-0.00651849252325798	0.068333444108056	0.0958569008547028	0.0590999278886704	0.0454629120947527	-0.0106061383628423	0.031345479692769	0.0254682123910582	0.0806394631501718	0.0821607780569554	0.0750959447504043	0.0281992820889777	0.00665319999999769	0.0463623699697235	0.0479613009305249	0.00729890638214492	-0.212	10	18.2	2	3	1	non-reinforcement	mixed-reinforcement	order 1	0.9	0	0	0	0.0694317678937764	-0.091828350300329	0.0356061220296651	-0.0610903728437741	0.041613165121928	0.0804241925729169	0.0946763733858114
ConExp	m	blue	green	0.5	0.8	0.9	0.8	0.1	0	0.404723994351116	0.164493160860081	0.0341073801081926	-0.0807862837983703	-0.137435245469437	-0.0125962458218591	0.0276115409361715	0.152267130046068	0.0841338906301219	0.0695094351912573	0.0885511762136344	0.246613475471682	0.350149444361381	-0.0173819929140162	0.0220999045439634	0.086931890646393	-0.0896880627559683	-0.0893734586080017	-0.136287506696056	0.164604460921159	0.649	2	30.2	2	3	1	non-reinforcement	mixed-reinforcement	order 1	0.9	0.7	0.2	0.1	0.0899194017652035	0.125718714462113	0.180903209575841	-0.143113585604196	-0.165598467051734	0.22757082130592	0.111808472033747
ConExp	m	blue	green	0.3	0.6	1	0.5	0.8	0.9	0.132931147098323	-0.0997421081433213	-0.0438261818182343	0.0916208755064025	-0.0541518529730194	0.0423592030189132	-0.0573276590260692	-0.0227977246007941	0.0090444445579021	-0.121934606421187	-0.0945928091476008	0.0414130730226498	-0.0215236106332938	-0.103200873122188	-0.0201266371429174	-0.00223098905892549	0.113769062937071	-0.0520091459356545	-0.00322486134677558	0.0677018923831444	-0.085	0	-8.1	2	1	3	non-reinforcement	order 1	mixed-reinforcement	1	0.7	0.2	0.1	-0.0991815056414926	0.00833934147464954	-0.0472614542671752	0.059317022191711	-0.00195245955559464	-0.0261595177539415	0.102140171869125
ConExp	w	blue	green	0.1	0.9	0.9	0.4	0	0	0.114817342152513	0.0766358942849968	0.0154925956984363	0.00192441084254003	-0.00140032476704666	-0.0660341679529771	-0.00244757592637779	-0.0890411072890592	0.0152448323171397	0.0521867958042934	0.14876049130671	0.313746594798309	-0.0167269107637998	0.144674810314216	-0.0373566466145455	0.0934532379205048	-0.0885407159014812	-0.0987965427205497	-0.0190639750001236	-0.0637545362911057	0.324	0	16.7	2	1	3	non-reinforcement	order 1	mixed-reinforcement	0.9	0	0	0	-0.00405094665380012	0.0589040191334752	-0.0306985822335165	0.0299052115729672	0.140307979469623	-0.0145930054827742	0.118369721833208
ConExp	w	green	blue	0.2	0.8	0.8	0.2	0.8	0.8	0.036821215575898	0.417604566663316	0.0781219676611066	-0.0388709853658386	-0.0613494707682953	-0.0493756045650655	-0.0625927319004795	0.0624640518703939	0.120201478112191	0.0337624386543111	0.21779806896608	0.0739076535924782	0.0161893425031016	0.03978483257844	0.0728496375388714	-0.0789481146559393	0.00935329065168478	0.0933360678430495	0.0836676552010611	-0.00881315750622025	-0.011	2	15.4	2	1	3	reinforcement	order 1	reinforcement	0.7	0.2	0.7	0.2	0.0910665439715498	0.0882563048553195	-0.00851190650708589	0.0373741732045533	-0.00180894677951959	0.00646710013725227	0.00075288695181297
ConExp	w	green	blue	0.3	0.6	0.8	0.3	0.3	0.2	0.114372531454188	0.0948315425711078	0.090653033222888	0.0597245968436124	-0.0170376103056532	0.0517605622857209	0.025324699684301	0.00509541643536338	0.0738658071922673	0.0711919211731441	0.192300493485995	0.187956248672569	0.00530403566981863	-0.0485070857404785	0.0385134914454391	0.119265239982448	-0.00543566437390308	0.0277427228233343	0.0149991459218817	0.0463539466684327	0.032	5	27.8	2	1	3	non-reinforcement	order 1	mixed-reinforcement	0.6	0.5	0.1	0.1	0.103074187022454	0.0923427374620718	0.0285781693983588	0.0039160409374609	-0.0306710127216537	0.0987984608272907	0.0801212430976316
ConExp	w	green	blue	0.5	0.9	0.9	0.5	0	0	0.164801236467861	0.235596872055305	-0.0682890402037515	-0.0871109231010981	0.0150231724844578	0.0968358453889263	0.105631732330811	-0.114317197299917	0.0830362452629696	0.139149935561181	0.023065587864264	0.000180159350758768	0.142696802078793	0.117098361904789	0.0796171061728258	-0.0473791580649845	0.0123057171815614	-0.0107895483504707	0.0402570415372079	0.0723279453576283	1.231	10	21	3	2	1	no-approach	no-approach	order 1	0.9	0.6	0	0	-0.0338317974720067	-0.0418550736841469	0.0620293411815662	-0.0510012419097078	0.0577176624304321	0.0517876738700109	0.0243261819366368
ConExp	m	green	blue	0.1	0.8	0.8	0.2	0	0.1	0.0119174095439029	0.016304682998641	0.054746786402167	-0.00389742226341272	0.132955583506599	0.037567088330296	-0.0595857537170337	0.164599101888781	0.00421158336996064	-0.0106118959319168	0.0740385359394466	0.159823384521171	-0.105041695775485	0.0803843622968544	-0.0073165042828125	0.0118521321970045	0.0393948537045703	0.106627435843897	0.0821506838497869	-0.0312055973497982	-0.871	0	16	1	2	3	order 1	reinforcement	reinforcement	0.9	0	0	0	0.149182176284833	-0.122955608510576	0.0873386316415201	0.0655492057361668	0.16575835616439	0.02689505764834	0.0301830026042904
ConExp	m	green	blue	0.4	0.9	0.9	0.6	0	0	0.10143940709346	0.0692667397142225	0.0437806576112043	0.0230524022277471	0.0239285557109606	-0.0944024208709132	0.051713994045381	0.0604570033612004	0.0563882989899044	-0.00881095699244083	0.209009549428257	0.182520522757151	0.00376562435723871	0.0544727608435324	0.0515514657963753	-0.014528187134492	0.0430739668493696	0.153290585177604	0.0380501186813109	0.0599448123549094	-0.384	0	6.6	2	1	3	reinforcement	order 1	reinforcement	0.9	0.5	0	0.5	0.0436668211756203	0.0264062080172394	0.132688198076558	0.149719501075247	0.0269326556576657	0.0217628863848243	-0.0334273030245625
ConExp	w	green	blue	0.5	0.8	0.8	0.5	0	0	-0.147876389190011	-0.126888513697655	-0.0601541081661614	-0.0530358418181822	-0.0221690670077704	-0.142495339080752	-0.047156583263413	0.0318929387171749	-0.0546865198966494	-0.00904291079880648	0.0897398196506309	0.0185324759485864	-0.067065803265298	0.0329149642698363	0.0819245628578055	0.0938379240096981	0.12085634410937	0.0128889030687424	0.0196479473658182	-0.0866750637192615	-0.112	1	33.8	1	2	3	order 1	non-reinforcement	mixed-reinforcement	0.9	0.7	0	0	NaN	-0.188179383728625	-0.212307204589818	-0.0413251075329883	-0.00704043637268703	NaN	-0.0523031849918649
ConExp	m	blue	green	0.5	0.8	0.9	0.7	0	0	-0.0536707829999102	-0.0217185164177479	0.0838777576724687	0.0471106340825237	0.00495583378861264	0.128858600759343	0.264111840741526	0.0423461055398459	0.0405063687908928	-0.066017363082678	0.0179599786783338	0.00738806474381848	0.0545148289440943	0.0814423516141956	0.0730194859793155	0.0176470528631711	0.0814730351548402	0.00891975133913037	0.0485972030057183	-0.0245126339628718	-0.026	2	-5.6	2	1	3	reinforcement	order 1	reinforcement	0.9	0	0	0	0.0477847032725118	0.0523924039335391	0.127708983843596	0.0426190269505898	0.158415870550133	0.140452287695268	0.059350450329346
ConExp	w	blue	green	0.5	0.9	0.9	0.5	0	0	0.128402060013357	-0.018974634085791	-0.0198208127267467	0.0749962126930955	0.0453778643127049	0.00261286564101937	0.0252642252587989	0.0468467678356237	-0.0521404577798956	-0.0472696382387631	0.0516673116859504	0.0520594205470963	0.0553093490682599	0.0224193282600622	0.0562653518920313	0.00522135177785732	0.0142580356233359	-0.0203734857142539	0.0438899800765924	-0.00746852268602338	1.643	0	64.4	2	1	3	reinforcement	order 1	reinforcement	0.9	0	0	0	0.0139993249584452	0.0180447173855295	0.0121846592815288	NaN	0.0543013157603025	-0.0279328474788665	0.0662017212624171
ConExp	m	blue	green	0.2	0.8	0.8	0.1	0.2	0	-0.0741491316439093	0.315576845355546	0.12736418922283	0.0502305368310765	0.115526362368269	0.12355102670657	0.116264334234956	-0.163575304694487	0.102612511034225	0.00647410610768229	0.196149463325777	-0.112401902048386	-0.0336919188002687	0.159497086722402	0.165664882149375	0.0574150631602023	-0.0081480815964512	-0.0274052966788522	-0.039177176781619	-0.0691235601846557	0.202	0	13.1	1	2	3	order 1	non-reinforcement	mixed-reinforcement	0.8	0	0.2	0	0.0766384936990054	0.0240808238953756	0.0531229516593514	-0.0179026262458244	0.21581676510272	-0.0546912357455409	0.0700947964980267
ConExp	m	green	blue	0.7	0.7	0.8	0.3	0	0	-0.0390765838964685	0.14131014537007	0.00564718156525812	0.0432335753841423	0.115415552268264	0.0391260238992758	0.0461854656419215	-0.0471183299962988	-0.0129700779117743	-0.0342608510802593	-0.00246670328426435	0.0976808534451836	0.0183971578679114	-0.0623672498168311	-0.00625829007873302	0.0589581250432525	0.00787058136640462	-0.00944931694600126	0.0476623478215238	0.0959043848970679	0.346	0	-4.2	3	2	1	mixed-reinforcement	non-reinforcement	order 1	0.8	0	0	0	0.0316101544795946	0.0255068927536136	0.0311201190517133	-0.00559619024960223	0.0172090049617681	-0.0160773057188303	-0.0307703701628433
ConExp	m	blue	green	0.7	0.8	0.8	0.2	0	0	0.0518400551720424	-0.0559112601172942	-0.0353426195820138	-0.039713656429809	-0.00105941843854807	0.0193149012796353	0.0098319129516049	-0.0185010259886941	0.00264520225994291	0.0255988880628328	0.0472124665229039	0.0053146288055983	0.0742708188480899	0.0167503830159983	0.0106458517358701	0.0331889740626509	0.0384916094213792	-0.0471362957068274	0.039361795907199	0.0167144012367936	0.436	0	17.6	3	2	1	mixed-reinforcement	non-reinforcement	order 1	0.9	0.7	0	0	0.0832731006216373	-0.0164763202587956	-0.0201564612114828	0.0104225012298139	-0.0239150317126721	-0.0231147797234883	-0.00211278421945549
ConExp	w	green	blue	0.4	0.7	0.7	0.5	0.2	0.3	NaN	NaN	NaN	NaN	NaN	NaN	NaN	NaN	NaN	NaN	NaN	NaN	NaN	NaN	NaN	NaN	NaN	NaN	NaN	NaN	-0.526	10	35.7	2	1	3	no-approach	order 1	reinforcement	0.9	0.7	0.1	0.3	-0.105359194614242	NaN	-0.250119091489862	NaN	0.49403289867642	-0.0664561727272474	NaN
ConExp	m	blue	green	0.5	0.8	0.9	0.3	0	0	0.074679262426936	0.110999809727787	0.00674402105035699	0.0250882259645923	0.053210290365393	0.0421985970763943	-0.0321495985391924	0.0620951325301726	0.044839379622041	-0.0055937146921502	0.0048199246484788	0.143622193289339	0.116375168575748	0.0974969829301173	0.0528078274482198	0.0524024291662163	0.0897664236061888	0.102325578961029	0.0619670329463704	0.112527310286975	0.382	2	36.9	1	2	3	order 1	reinforcement	reinforcement	0.9	0	0	0	0.0877436507126635	0.147716840241472	0.0257915916685354	0.134662433748132	-0.00924221045729678	0.0741979101450818	0.0479089754385469
ConExp	w	green	blue	0.4	0.9	0.8	0.3	0	0	0.00201366002410597	0.0399420289656107	0.0244313918292474	0.00423107786262966	-0.00324148367074151	0.0053325598991073	0.0318189192951042	-0.0328100830289471	-0.00119120575541198	0.0205845557305437	0.0293625789979134	0.000370021757554295	0.00571869291004767	0.00702349608473996	-0.0130715232939773	-0.00599469518715923	-0.0180449753084387	-0.146786111150153	-0.022346229579341	-0.0215011728625245	0.816	0	14.1	1	2	3	order 1	non-reinforcement	mixed-reinforcement	0.8	0	0	0	0.00303689249860251	-0.009628931109673	0.0353269577170099	0.0386207990725934	0.0214250526252954	0.033896908722053	0.00297226485754376
ConExp	m	green	blue	0.4	0.8	0.8	0.6	0	0	-0.0863406919775448	0.0507448769921822	-0.0604966617900887	-0.0514785199229615	-3.87098265811625e-05	-0.0760316805297517	-0.0278914063904908	-0.037992852414048	-0.0240644110741614	-0.0316091920826166	-0.026039061391121	0.0250085105921233	-4.78679364807055e-05	-0.0113185821131732	-0.0372176663988876	-0.000804016280279596	0.0183468979381034	-0.0114761873773274	0.105162853694571	0.013641076023405	-0.111	0	9.2	2	3	1	reinforcement	reinforcement	order 1	0.8	0	0	0	-0.0379151799191634	-0.0625467095341161	0.0415535763743879	-0.0187227727511576	0.0594788223713585	-0.0257658777202177	0.020826171891756
ConExp	m	blue	green	0.2	1	0.7	0.6	0	0	-0.244096537990952	0.288610348418996	-0.386642318477178	-0.0989104018507314	-0.0834064296270174	0.0725864206208067	-0.0824266298851278	-0.091233801365869	-0.160486427225281	0.00801179705446475	0.265102324297037	0.120390704132791	-0.248276777312284	0.00775300198583384	-0.00761137490022956	-0.0430894599366319	-0.0555533022606339	-0.0300577939888398	0.280821792046756	0.141717193257569	1.197	4	31.5	2	1	3	non-reinforcement	order 1	mixed-reinforcement	0.7	0	0	0	-0.0933825968762063	0.0350705830867757	-0.17201916558713	-0.052064095353604	-0.226257716125857	0.0858485826611296	-0.15197759712855
ConExp	w	green	blue	0.3	0.9	0.9	0.2	0	0	-0.0580581381030133	0.102807027821286	0.00276903664447792	-0.0514455493610024	0.0269375571292041	-0.00204090315578875	-0.0207323826086924	-0.0606358649350367	-0.0401220330992322	0.00993560798436932	0.0392592207314103	-0.00552570289029219	-0.0178836325034399	0.0150874066160306	0.0275389264406664	-0.0197308534348875	-0.0132083884562385	0.0175643676354845	0.0769483716205895	0.0650238524748462	2.735	10	26.8	3	1	2	reinforcement	order 1	no-approach	1	0.9	0	0	-0.0376760678412351	0.0533767188762985	-0.0435142626011055	0.0416173635793951	0.0513812435361124	0.0112505189134416	0.0372590105020371
ConExp	m	blue	green	0.5	0.9	0.8	0.5	0	0	0.0867290102716674	0.150718139862654	0.0812477366218346	-0.0361363692420014	-0.0188437604740099	0.156634476353255	0.0207740777889988	0.0171646842227781	-0.0248375653217213	0.0152521411056897	0.0678183169949884	0.0184833969722659	0.0107065437898226	0.0171564637357207	-0.0738201571114793	-0.0251773408470748	0.0590613111584091	0.0143481481921814	-0.00290868796702093	-0.00957466727442013	0.453	10	6.3	1	3	2	order 1	reinforcement	reinforcement	0.8	0.1	0	0	0.00758503029267255	-0.00649311822657417	-0.00177416978775402	0.0791608269671114	0.0252291165508162	-0.00848218650272581	0.0316294483438186
ConExp	m	green	blue	0.5	0.8	0.8	0.5	0	0	-0.150889176993667	0.085887059897352	0.0601839829535448	-0.00306096848132098	0.0246352454223183	-0.0496732559414219	-0.0387092637926134	-0.00103078005732016	-0.0190502418070838	-0.162384635335924	0.0129461981068414	0.109176017121309	-0.0359337750085935	0.0228975585404906	-0.0636796902692525	-0.07343286975532	0.0379015634409254	0.0337021687005609	-0.044011079777125	0.0956477367687042	0.219	4	22	1	3	2	order 1	non-reinforcement	non-reinforcement	0.5	0	0.5	0	0.0353978397579144	0.00727588281827274	-0.01478024166501	-0.0179864322510728	0.133762252621397	-0.0385782644111465	-0.201510052463559
ConExp	m	blue	green	0.7	0.9	0.8	0.4	0.1	0.1	0.0984210072057385	0.0494722344471692	0.0955434453228121	0.100696336440443	0.130161590200454	0.00917952465744609	0.0276428162790783	-0.0490158876533546	0.133012697203559	0.0308776309042311	0.0665319338165415	0.452760345455566	0.0992603315068459	0.108147673576845	0.0783581144390617	-0.0402451741980878	-0.0265384825065866	0.0740883960290519	-0.0705459853997884	0.131596364376051	-1.005	1	9.1	1	3	2	order 1	reinforcement	reinforcement	1	0.5	0.5	0	-0.147039657204164	0.0141155876899366	-0.00148130063583696	0.236762975070088	0.320304547505576	0.012465418514404	-0.0515451275934677
ConExp	m	blue	green	0.1	0.8	0.8	0.2	0	0	0.033133308687932	0.140424050468212	0.0260470798919986	0.0792480331087184	-0.00993510380749663	0.046141966361288	0.0116046194370147	-0.079496306288654	-0.00631150070812392	0.0699434795146266	0.0680468747830324	0.116574322285702	0.0460472990002077	0.0248131823785647	0.00380833154538485	-0.0214292717608643	0.0893074720539438	-0.00724001277846131	0.0382760627079621	-0.00266828686152654	0.671	0	43.3	2	1	3	reinforcement	order 1	reinforcement	0.8	0.6	0	0	0.000709533202639112	0.0797571724223887	0.00573326757297576	0.00626073035390984	0.05360740574499	0.0287444961027641	0.0133350368819383
ConExp	w	blue	green	0.2	0.8	0.9	0.2	0.1	0	NaN	NaN	NaN	NaN	NaN	NaN	NaN	NaN	NaN	NaN	NaN	NaN	NaN	NaN	NaN	NaN	NaN	NaN	NaN	NaN	1.797	10	13	3	1	2	reinforcement	order 1	no-approach	1	0.5	0	0	NaN	NaN	NaN	NaN	NaN	NaN	NaN
ConExp	w	green	blue	0.4	0.8	0.8	0.8	0	0	-0.00778044705754732	0.15551407046954	-0.0290999160769311	-0.0470618683385777	-0.079076661531626	-0.0239922657923041	0.017580175017339	0.00431091132967221	-0.0575569183024145	0.0106215614821384	0.0341856217870284	-0.0172655414439663	0.040081333781211	0.1117688714958	-0.00984186878958215	-0.122384371055835	-0.11964224514053	-0.0429171465561237	-0.0116232778468351	0.0669390239594425	-0.537	6	17.2	1	3	2	order 1	mixed-reinforcement	non-reinforcement	0.9	0.8	0	0	0.0271054631143108	-0.0476944372041527	-0.0661580332096272	-0.032366045854369	0.0818329070508645	-0.00219114210119431	0.0538149666446989
ConExp	m	blue	green	0.4	0.6	0.7	0.3	0.5	0	-0.124538508238798	-0.100360882374538	0.0549589229961953	0.0628985087732369	0.1354985672316	0.00984041738439512	0.0768992629718076	0.0649993218789096	0.0483740585011606	0.0958183528138044	0.194071080825814	0.262707576454499	0.104058209468838	-0.0204937426840625	0.0945452809659625	0.0744600360916736	0.0314010115660781	0.0486206587704244	0.00183814038535624	0.00288464576601377	-0.571	2	12.8	3	2	1	mixed-reinforcement	non-reinforcement	order 1	0.7	0.7	0	0	0.111482957903337	0.0995616097335589	0.163100684684632	0.0452496157615849	0.143928022667775	0.0556275529653287	0.00173647417750256
ConExp	w	green	blue	0.3	0.8	0.9	0.5	0	0	0.0482377289029911	0.160754897516493	-0.0570682437996225	0.00919598924090026	0.0268063786022579	-0.038875722796291	0.0139748044618496	-0.0237501306800492	-0.0245715512333513	-0.0310172773397123	-0.0329027661515848	-0.0140423772926215	0.0382370412651114	0.111753714317002	0.0362050616397952	-0.0261840892250981	0.042475490604888	-0.0454496229936264	0.0465997555416093	0.0045826764369592	-1.057	9	-17.3	2	1	3	non-reinforcement	order 1	mixed-reinforcement	0.9	0	0	0	-0.0419978935208711	0.197163859019583	0.0694928769716006	-0.0941171458430362	0.171458906679244	0.0644996293287073	0.0013528482453381
ConExp	m	blue	green	0.3	0.8	0.8	0.4	0	0	-0.158667504310385	0.193734893233318	0.104994788985768	-0.0432071976893802	-0.108040042058813	-0.0354846702011737	0.117869112783003	-0.0902100048854404	0.0421385543567945	0.0490435380217906	0.192844317656386	0.218124440447321	0.00224468336064465	0.0681892482026376	0.0680672140894265	0.157326618198977	-0.020822294887832	0.0194837258339711	0.114481025493951	0.145591187074615	-0.085	4	18	2	3	1	no-approach	reinforcement	order 1	0.8	0	0	0	-0.0242737659339443	0.0448052902085345	-0.137756827457532	0.0585559472535206	0.0860015266051404	0.11377321218788	0.201975754610667
ConExp	m	green	blue	0.1	0.8	0.9	0.3	0.1	0	0.085604739050158	0.000772748819320657	0.0288075768951219	-0.0655465524750034	0.000144599668455925	-0.0361103186534788	-0.00853833976998664	0.0327061127286175	-0.0285733654226923	0.0604209116156303	0.0436965227340539	0.224577309790637	-0.0241209089361789	0.0339410259964601	-0.0353523176954246	0.0705801291330661	0.120272404282131	-0.140781111043112	0.0194330232222861	0.0122163327938989	1.02	2	5.1	3	2	1	reinforcement	reinforcement	order 1	1	0	0	0	-0.0750924317456542	-0.046505733784501	-0.0352038950227026	0.0675397719806016	0.106710217482475	-0.0395955645743787	0.00660566215012692
ConExp	m	blue	green	0.5	0.9	0.9	0.5	0	0	0.0348175935429224	-0.0883773214679177	0.0513718456356014	0.0373088000000068	0.0492013600369572	-0.0941808742261311	-0.0213433981776984	0.0425634997404846	0.0386317831891843	-0.0243757650419483	-0.0133264716557899	-0.0023261755762416	0.0179823756962117	-0.160688671214295	-0.00577217402491015	0.0266180646693744	0.0182183174270691	-0.0585874584991393	0.00380609401869403	0.0223846515986813	3.775	10	38	3	2	1	reinforcement	reinforcement	order 1	0.8	0.2	0	0	0.113005278709956	0.0588035833516647	-0.026960552727214	0.00330110679040818	0.029280862568294	-0.028834867859005	-0.0086217160772144
ConExp	w	green	blue	0.5	0.9	0.9	0.5	0	0	-0.0531829529738291	0.0881705762755431	-0.00580846012269398	0.106845249883135	-0.053490373756591	-0.07716765068938	0.0268253629780255	0.00790188539600278	0.0175314401469325	-0.0709006972541071	0.056777985023167	0.0549244950092282	0.128699307519577	0.0616923711011492	-0.0094016865368779	0.143476860848254	0.0484095942573816	0.109151301117731	0.142785757368615	0.0980550409623636	-0.552	0	13.7	3	1	2	reinforcement	order 1	reinforcement	0.9	0.7	0	0	-0.0098866622804582	-0.00424697950849939	0.0111995756474415	0.0694472629743004	0.103468526257489	-0.0261832728518687	-0.026771909226206
ConExp	w	blue	green	0.7	0.8	0.8	0.3	0	0	-0.0376050021843751	0.075359516280983	0.0312559186814946	0.0931341899265582	-0.00514390992085567	0.0122198845120943	0.0800368568271758	-0.039890435615598	0.0120512705260559	-0.0444045097094716	0.0559515891319929	0.027554511076996	0.0492498260049362	-0.00564445951249382	0.0555279728048591	-0.0477950710480497	0.00484739036947046	-0.0544377703809239	0.0538084626505714	0.00557813743382252	-0.238	1	33	1	2	3	order 1	non-reinforcement	mixed-reinforcement	0.9	0.5	0	0	0.0933545327490576	0.0729316183531487	0.0397133545057813	0.0149636522865678	0.012917762886113	-0.000289954150246019	0.0747309417043058
ConExp	w	blue	green	0.4	0.9	0.9	0.5	0.1	0	-0.00876800074081696	0.243470283651022	-0.0913120691526037	-0.104898368192637	-0.0931609761012385	-0.0807386388505633	-0.0256485990521009	-0.0321134140888324	-0.110520880689852	-0.00178745372164468	0.0398985908697271	0.165923568961518	0.0352661923044868	0.176608385604706	0.0325163387394284	-0.0163206346302218	-0.00265928965757556	0.0640445884630109	-0.0436083088944903	-0.0551708619098177	0.243	10	30.7	3	2	1	reinforcement	reinforcement	order 1	0.9	0	0	0	-0.169536452713566	0.0257960894074356	-0.00647095510044271	0.0797794607523261	-0.039811377777736	0.0751216904892353	0.0797156014512085
ConExp	w	green	blue	0.2	0.8	0.8	0.5	0	0	-0.0156482546617602	0.112699711805288	0.0100613543529479	0.0140639553870643	-0.038418305470896	0.0782057439889059	-0.00504334861128908	-0.000534757320083457	0.0382680192480245	-0.0240025094523505	0.0416980627013085	-0.0119904872657481	0.00442435691767462	0.0244567952094863	-0.00110586331790363	0.0051458418378707	0.000144551443134744	0.0330823481140323	0.0173221671470261	-0.0242342382413054	-0.5	2	-5.2	1	3	2	order 1	mixed-reinforcement	non-reinforcement	0.9	0	0	0	0.0498507173279363	0.0973190805772688	-0.00267161924150727	0.00321842183425658	0.103435092998416	0.000582420461009647	0.004396731503997
ConExp	m	green	blue	0.5	0.8	0.8	0.5	0	0	0.0438617276083613	0.0184798457701695	0.00883521296851075	-0.0568089504685524	0.120210912073893	0.0393285013358933	-0.0761692373703751	-0.0161117086166604	0.00445992184659216	0.0130320428940911	-0.235492447802996	0.114011029193301	0.0350588363636413	0.106306573969829	-0.0658030780728368	-0.107018874652998	-0.0140879683861103	0.0683418988394735	0.314703891132749	0.0249472165966822	0.154	0	25	3	1	2	reinforcement	order 1	reinforcement	0.8	0	0	0	-0.172583052938661	-0.0984943030304017	-0.0166295817527684	0.0274882038775062	0.15375319003646	-0.0132431266497119	-0.0407573213203944
ConExp	m	green	blue	0.3	0.8	0.9	0.2	0.2	0	0.108998509732519	0.0521144913469835	0.0684980213300395	0.00015989426448737	0.0329295301467825	0.0852101414668489	-0.127249358171178	0.0864091311610704	NaN	NaN	0.316681121765142	NaN	0.149034663995322	0.0553141337139358	0.0945194633443363	NaN	NaN	NaN	0.182356115286982	0.118576704035714	0.56	1	12	3	2	1	reinforcement	no-approach	order 1	0.9	0.5	0	0	NaN	0.0930974249418155	NaN	NaN	0.127304695677278	0.125068573918595	-0.0575292048666936
ConExp	w	blue	green	0.6	0.7	0.3	0.4	0	0.2	-0.0290771226898404	0.0832777200892469	0.0461701854393817	0.00963537409328308	0.0105651697183908	0.066706133103507	-0.00454652543420841	0.0592925315192329	0.0141414298048872	-0.0172441403283523	0.0832695677790565	0.0785502475535729	0.056494502372618	0.130038366232295	0.0209211116166815	-0.0103156374389746	0.0770433275332526	0.0066008294027059	0.0716224184047983	0.0791396291092112	-0.523	5	15.9	2	3	1	reinforcement	reinforcement	order 1	0.6	0.5	0.2	0.1	0.0161934555252404	0.00884167677280079	0.0349711516060131	0.00570736686251749	0.0471755419590413	0.0339573459575485	0.094698200662192
ConExp	m	green	blue	0	0.7	0.9	0	0.5	0.1	0.0826487141692519	0.00926965699919191	0.101302204330008	-0.0861919012257778	0.0551642548214134	-0.0147915842195329	-0.0199452025867339	0.0252600972423593	0.00605689003723653	-0.0122351478210884	-0.0404491354813736	0.0585450631656392	-0.0174335633647955	0.0663468695365598	0.0211814451472256	-0.123315338582047	0.00322048864229318	0.018241771584561	-0.073196748545733	0.0103072872267921	-0.605	2	44.6	1	3	2	order 1	reinforcement	reinforcement	1	0.4	0	0.1	-0.0110766262915842	0.0552916849132693	-0.0650167607107243	-0.0247984305770674	0.0827346818652158	-0.000436336231843804	0.0553365043780809
ConExp	w	green	blue	0.2	0.9	0.9	0.3	0.2	0	0.0912452676735798	0.0569895846302078	-0.0417772524887147	-0.0791412628657532	-0.0910956061779583	0.0734824042614777	-0.0590913647152125	0.0720396739234508	0.0407683659330349	-0.0565339339198754	0.0315546744379173	-0.0113119237919052	-0.0367551635271161	0.171464056349875	0.0339558938045796	0.0505626910329255	0.030343803763463	0.0778620046817767	0.0492133436258467	0.00950512332813958	-0.68	1	9.4	3	2	1	mixed-reinforcement	non-reinforcement	order 1	0.9	0	0.1	0	0.0512703321494419	0.00825137835125089	0.0606273180168106	0.0254095823230849	-0.12369287279215	0.146369335432899	-0.0300390192725699
ConExp	m	blue	green	0.5	0.9	0.8	0.5	0	0	0.0963414122529813	0.14300095925558	-0.0434457152283266	-0.0137879241420512	0.0187114767932273	-0.0308279633298451	-0.042893615250103	0.10152726800709	0.036823615590469	0.0255623319148898	0.193748056662079	0.557412025473866	0.0259309694952645	0.152774056951418	0.0261727550475993	0.0530396512169234	0.215646683337156	0.0330875385337454	0.183242353969706	0.0858233079001569	1.186	1	36.5	2	1	3	reinforcement	order 1	reinforcement	0.6	0	0	0	0.0637304973172308	-0.0442835100438949	0.0936077498098216	0.0121446883895617	0.0736142690126224	0.0218038257462592	0.0699133128205777
ConExp	w	green	blue	0.3	0.9	0.8	0.6	0.1	0.1	0.00743809278339014	0.106759511767286	-0.0374177584213427	-0.0268450162187143	0.0140983267960205	0.0396153500470185	-0.0149112344393282	0.035931985914386	0.066557997516453	0.0389198062785721	0.0510415211281029	0.0840466481662844	0.00640436675790912	0.0341288482803208	-0.00285971723839051	0.0141826968956961	0.0448663919522008	0.0314294802286919	0.0600398051849582	0.0514765166569183	-0.958	0	8	3	1	2	mixed-reinforcement	order 1	non-reinforcement	0.9	0.7	0.1	0	0.016716868203862	0.0178943061258318	-0.030710046727725	0.0413766364866739	0.049029134134975	0.0562460837347292	0.00627820557728032
ConExp	w	blue	green	0.5	0.8	0.9	0.5	0	0	-0.00928900374949215	0.0352590506085741	0.0243256380706826	0.00374619237141738	-0.000965668603426062	0.0620758857419959	0.0921035299249042	0.0115284688311325	-0.0733597912013013	0.07043959352984	0.052837909096767	0.159865973389537	-0.0250537185954788	0.110083443778564	0.0249594296435497	0.0538217831219555	0.0386536099038544	-0.0155850934321525	0.130315851655617	0.0349358565490044	0.001	2	6.4	1	3	2	order 1	reinforcement	reinforcement	0.9	0	0	0	0.0871727058823166	0.10776233133785	-0.0276121262404992	-0.054029617525888	0.00803464833819112	0.00425929784519208	0.00121449772054805
ConExp	w	green	blue	0.4	0.7	1	0.1	0.2	0.1	-0.0207709133144248	0.269121388054641	0.0518098200168836	0.044248710712673	0.0675763985348223	0.0177222271791329	0.0518118444927733	0.0262607834842222	0.0159721875284079	0.180643401990446	0.129232554347055	0.309363982274814	0.0353692297721743	0.0496116817555953	0.0631803547243314	0.0775116077175932	0.13766026292266	-0.0200264051820636	0.135869100280091	0.067312890831612	0.301	10	6	1	3	2	order 1	reinforcement	reinforcement	1	0	0	0	0.0790253273609903	0.0586527100962397	0.152344569027729	0.040518458944966	0.0114641196638969	0.218126103430533	-0.0204915356683296
ConExp	w	green	blue	0.3	1	0.9	0.5	0	0	0.0390977324088984	-0.0322253799419235	0.111358987579291	-0.0762701611940734	-0.0771064341496784	-0.0508348038122668	0.0784592996432469	-0.257190283762464	-0.0960454025099468	-0.233190846407136	-0.0384636996068044	0.418227178125709	-0.122359141454334	0.278683303225795	-0.0303918327853896	0.146350107991416	0.148883032892967	-0.0666559776835652	0.199101622772446	-0.0366930407612818	0.297	2	14.6	1	3	2	order 1	mixed-reinforcement	non-reinforcement	0.9	0.6	0.1	0	0.0198905952153253	-0.0128371001310722	-0.051971949592907	0.248340264958373	0.144651578052764	-0.196680295772415	0.303718258134325
ConExp	m	blue	green	0.5	0.9	0.8	0.3	0	0	0.0825531957551505	0.0497852002874435	0.017167602220632	0.0113496338371163	-0.0361858104798902	-0.0134539201866443	-0.0455668413143959	-0.0166064858536916	-0.0244033711056131	0.00825382135080344	0.12328757830149	0.100698393098773	0.127519301010111	-0.0218365940617351	0.0647852496007637	0.0857454856700995	0.00359516316685082	-0.0355792319649839	0.0744049035229032	0.11055504056253	0.244	0	70.9	3	1	2	reinforcement	order 1	reinforcement	0.9	0.8	0	0	-0.00310614912875806	-0.00291426385666904	0.0226170702884221	0.0392049625889617	0.0353242893700966	0.0522592003993458	0.0244312765195548
ConExp	w	blue	green	0.6	0.9	0.9	0.7	0.1	0.1	-0.0836462109263307	0.0422349603104364	-0.0186384931669266	0.0208020392490841	0.0665935853502174	-0.0624560840806705	-0.158466336160379	-0.0577159747282741	0.0456366558476284	0.117129027348831	0.284590605822372	0.0915786761271027	0.0336316982763524	0.0109878856428166	0.109391670327549	0.0100812049372839	0.0390886651169232	-0.0116591788773136	0.00884610083532122	0.0928490774833889	-0.708	2	19	2	3	1	non-reinforcement	mixed-reinforcement	order 1	0.9	0.1	0.1	0.1	0.0541605767207625	-0.0274040576896447	0.010627827099009	-0.0566820839187938	0.0183885101796719	0.0327016513885287	0.0930829003421859
ConExp	m	blue	green	0.4	0.9	0.9	0.4	0	0	0.025279328202062	0.0846051397624502	0.00953378046987585	0.0341400591492025	0.0368300534132961	0.17873296619854	0.089626461511124	-0.0480783485819631	0.0414857982174679	-0.0399083881864719	0.0500995280266824	0.097746678674832	-0.0232073473193859	0.0780195170570974	0.0278086337145913	-0.14028428718493	-0.0467803575901442	0.00550572243701763	-0.133093772849584	-0.0134818821703984	-0.380999999999884	2	-40.4	1	3	2	order 1	mixed-reinforcement	non-reinforcement	1	0	0	0	-0.0145437880590193	-0.0345285598613696	0.0445137541718494	-0.0144013250603778	-0.011159758172629	0.00249713985301714	0.050410421850523
ConExp	w	green	blue	0.4	0.8	0.8	0.6	0	0	-0.0249864972855395	0.0782312351408011	0.0388854768607005	-0.0091202322209224	0.116221614585892	0.0511858237517955	-0.002679915428207	0.02286706050717	0.0520896595645766	-0.0316594520675515	0.197190104169012	0.00575327406795156	-0.102052372251941	-0.0345542916973666	0.0188769405299272	0.0136034260411473	0.0035779225944067	0.0131040544250827	-0.007806984266711	-0.0801486964298347	-0.336	0	-10.4	3	1	2	mixed-reinforcement	order 1	non-reinforcement	0.9	0.6	0	0	0.040196212995799	-0.0846755009992552	0.0944755210702057	0.0812616253267656	-0.0577010469084948	-0.0347017647847297	0.0414547613433299
ConExp	w	blue	green	0.3	0.8	0.9	0.1	0	0	0.0463569765434376	-0.0503834097911497	-0.0723212385992718	-0.126443614643042	-0.0144302870528774	-0.00195517950429225	-0.0108512736126397	0.0204301165165253	-0.0430517333333879	-0.00446367788855873	0.0566755749236605	0.0834114441141541	0.139433796760807	0.146030439794397	-0.06594811071483	-0.0300986987687611	-0.0387037129346356	-0.0287141017751742	-0.0605827704242019	-0.00285084450099571	2.687	10	115	3	1	2	no-approach	order 1	no-approach	0.8	0.8	0	0	-0.0315627766339235	-0.0736595327900688	-0.118985467927906	-0.118066188488627	0.0864775544405095	0.00383856526453796	-0.0230119453823719
ConExp	m	green	blue	0	0.8	0.8	0	0	0	0.0647043895590429	0.246194299298125	0.0407380731178681	0.103206787357004	0.0507946939123973	0.0799574551679993	0.0754929527244084	0.0658915661828416	0.10037076946659	0.112536153735422	0.12178415948788	-0.0792003540621196	0.0773603226656965	0.0203524663848924	0.123497755029213	0.0932883544568932	0.0623706221320435	0.0296640945425242	0.0574661358780784	0.0904837551345701	0.332	2	21.1	2	3	1	reinforcement	reinforcement	order 1	0.9	0	0	0	0.0988391699431228	0.052298191765265	0.0656012746404306	0.103686451151689	0.134437959309948	0.0277998169150415	0.017532810656099
ConExp	w	blue	green	0.3	0.9	0.8	0.5	0	0	-0.0319728665918482	0.0901276378506941	0.104995136117826	0.129171830380616	0.0690946739366322	0.0462718348854132	-0.00641605748496554	0.00737717969883089	0.00364245680135389	-0.010388684053639	-0.0020347696800378	0.00255400834685682	-0.0499954066667787	0.0463913024198533	-0.051952564705818	-0.0419885531207508	-0.00805803762156354	-0.0893604385786471	0.0963188506283494	0.025014165382597	-0.094	10	17.1	1	3	2	order 1	mixed-reinforcement	non-reinforcement	0.9	0.8	0	0	0.0468962180890908	0.00639694967085302	0.0284911197851027	-0.0146843017977091	0.0528342819672023	0.0322692736439119	0.0253363238379972
ConExp	m	green	blue	0.5	0.9	0.9	0.5	0	0	-0.0347010863560084	-0.120727863540399	0.052855863466947	0.0827511005118262	-0.0215456694847074	0.0677541114350699	0.0552238055852071	-0.0892737588515611	-0.141251777616917	-0.00752843133642955	0.101592533669147	0.0077033185594364	0.0502139770949712	0.0285443368998672	0.000632640144396013	-0.105780092053492	0.0083941714375616	-0.0517902154736695	0.00727129865463194	0.0844111873128292	0.121	2	13.5	1	2	3	order 1	reinforcement	reinforcement	0.9	0.1	0	0	-0.0292918070131925	-0.00621880102087125	-0.0984293386424864	-0.223637782115609	0.0656729454546364	0.0810011422734677	0.0219716373114236
ConExp	m	blue	green	0.1	0.9	0.9	0.2	0.5	0.3	NaN	NaN	NaN	NaN	NaN	NaN	NaN	NaN	NaN	NaN	-0.0363846032081218	NaN	NaN	NaN	NaN	NaN	NaN	NaN	NaN	NaN	0.81	10	105.7	3	1	2	no-approach	order 1	no-approach	1	0.7	0.1	0.1	NaN	NaN	NaN	NaN	NaN	NaN	NaN
ConExp	m	green	blue	0.2	0.8	0.8	0.4	0	0	0.0149596574467096	0.0566687035878126	0.0422347563614125	-0.0122115641630264	-0.00613097122594297	-0.0206388235294025	-0.0188953424827784	-0.0105022488413241	-0.00532101012208763	-0.00182250158727126	0.0646622891920672	0.0893767057806627	0.00580760067005637	-0.00063927953859344	0.0130438312426465	0.0439024887640866	-0.0180345642297663	-0.0244319084672524	-0.0211185518377014	-0.0087246645502741	-0.702	4	29.8	3	1	2	mixed-reinforcement	order 1	non-reinforcement	0.8	0.6	0	0	0.0265266954379513	0.0378575294424065	-0.0016292104508554	0.0168499898399561	0.0330600123888801	0.0380523941580714	0.0151386044572287
ConExp	w	green	blue	0.5	1	0.9	0.5	0	0	-0.173230515791859	0.0786513737723565	-0.053102407033888	0.00228777510225431	-0.0485383982833467	0.00114414115003247	-0.12556982843673	-0.150714871597941	-0.0339207498179607	-0.109441391046995	-0.062119401309036	0.0377239932621103	0.00191441390873537	-0.20518369562289	-0.0925525450755594	-0.0169784311723542	-0.105352752454803	0.052150209821373	-0.108428102556579	-0.0403849176352584	7.424	2	10.6	3	2	1	reinforcement	reinforcement	order 1	0.9	0.2	0	0	-0.130313920637316	-0.00728792878571582	0.0602592483946329	0.0283209912264105	0.0255257641300988	0.0439482268343531	0.025685074686157
ConExp	m	blue	green	0.4	0.9	0.8	0.7	0.2	0	0.0569806655514075	0.130608657863805	-0.0177180606088061	0.0208977499193687	-0.0192886799860352	-0.000257228391127184	-0.0378120092834417	0.0187214354285775	0.0792358996806954	0.018952226895494	0.00613159298193344	-0.0239510601392803	-0.00677006952853743	0.0762915881900388	0.0231486545614277	0.0448775679999659	0.0565253369334761	0.0206160166300067	0.029554006183671	-0.0390486359193953	0.427	1	21.4	1	2	3	order 1	non-reinforcement	mixed-reinforcement	0.9	0	0	0	0.0277475235836324	0.0150515455148261	-0.0128949570303486	0.076221102356596	0.125841552230411	0.0107825059453546	-0.00595087602676014
ConExp	w	green	blue	0.3	0.9	1	0.7	0	0	NaN	NaN	NaN	NaN	NaN	NaN	NaN	NaN	NaN	NaN	NaN	NaN	NaN	NaN	NaN	NaN	NaN	NaN	NaN	NaN	-4.846	10	82.8	1	3	2	order 1	reinforcement	reinforcement	1	0	0	0	NaN	NaN	NaN	NaN	NaN	NaN	NaN
ConExp	w	blue	green	0.3	0.9	0.8	0.1	0.2	0	-0.000774308260939049	0.0401669630021501	-0.0291288739549186	-0.0454616460883182	-0.00124248992243758	-0.0336262883720756	0.00547100218014462	-0.00593613097570589	0.0193385827219151	-0.0151170072381115	0.129830420787426	0.0301305930060569	0.00285547906147487	0.00856154326535508	0.00642940142107273	-0.035209000228447	0.00299108291912675	0.0354063999999858	-0.00433308673061139	-0.00601113742661652	0.183	10	19.8	1	2	3	order 1	reinforcement	reinforcement	0.8	0	0.1	0	-0.0507009911950039	0.0173733657882242	0.0407786045111088	0.0323647562689299	0.0182841638835819	-0.000831485109731855	0.0357365800668682
ConExp	w	blue	green	0.3	0.9	0.6	0.1	0	0	-0.0190588568747844	-0.00735704353806932	-0.0365877916756816	0.0105000386434454	0.0112539644444256	-0.00127395375800532	-0.0413836747661211	0.00113293249097079	-0.0280653512698158	-0.0748429572413576	0.0415750322883802	0.0169880549238415	-0.0160657766050208	-0.00207262120360741	-0.0083718692704442	-0.00188262857147581	-0.0558042823529558	-0.0341713300968519	-0.0784508225081129	-0.0273502680080054	-0.526	2	12	2	3	1	reinforcement	reinforcement	order 1	0.9	0	0	0	0.0389317599372373	0.00352123870173071	0.0347894634955377	0.00115771428566569	-0.0261391227442618	0.0289490485632669	-0.00631335179298353
ConExp	m	blue	green	0.2	0.4	0.4	0.3	0.1	0.1	-0.0174930048588613	0.0274995648966627	0.0138495435582783	0.0113859684751625	0.131069957084654	0.00593242933900673	0.0362792048697342	0.115508109490592	0.0076762679238418	0.17175065806459	-0.0145170053374294	-0.0235306306851109	0.075315640570854	0.00198510920819639	0.00394533786983686	0.101661628420413	0.0411210160395022	-0.0125996951950617	0.0164145675546924	0.0851700541501181	0.191	0	-21.3	1	2	3	order 1	non-reinforcement	mixed-reinforcement	0.7	0.1	0.1	0	0.0309639449214578	0.0557861865930375	-0.0109290586163339	0.102696008465609	0.0509017125926484	-0.0354840770633196	0.041098576206287
ConExp	w	blue	green	0.5	0.8	0.8	0.5	0	0	NaN	NaN	NaN	NaN	NaN	NaN	NaN	NaN	NaN	NaN	NaN	NaN	NaN	NaN	NaN	NaN	NaN	NaN	NaN	NaN	0.313	1	4.6	3	2	1	mixed-reinforcement	non-reinforcement	order 1	0.8	0	0	0	NaN	NaN	NaN	NaN	NaN	NaN	NaN
ConExp	w	blue	green	0.2	0.9	0.9	0.3	0	0	NaN	NaN	NaN	NaN	NaN	NaN	NaN	NaN	NaN	NaN	NaN	NaN	NaN	NaN	NaN	NaN	NaN	NaN	NaN	NaN	3.887	2	21.6	1	2	3	order 1	reinforcement	reinforcement	0.7	0	0	0	NaN	NaN	NaN	NaN	NaN	NaN	NaN
ConExp	w	green	blue	0.5	0.8	0.6	0.5	0	0	-0.0599647440952834	0.0792305880482048	-0.0341675037081252	0.0259099187762678	-0.03714060767618	0.0297344470357658	0.113975242737428	-0.031707943130535	0.0414707449975159	0.0613147373360234	0.0410391480797111	0.161610090467565	-0.00901481038942686	0.0882266745918846	0.0706917007231463	-0.0149576743460343	-0.00396365529862641	0.0472217775218007	0.0921322582687139	0.0234631429124912	0.35	4	-11.1	2	3	1	reinforcement	reinforcement	order 1	0.9	0	0	0	0.156546087784637	-0.00213596627559376	0.0853082269793894	0.018082240093043	0.0238339055327986	0.127963924989677	0.133836707330834
ConExp	w	green	blue	0.4	0.9	0.8	0.6	0	0	0.0347148372781574	0.0712214414626852	0.0401670933997336	0.0959374718514977	0.0291040575539977	-0.0379387712537249	0.029479308095924	0.0297584459330459	-0.0162164786924316	-0.0149084821611979	0.000871775213448667	0.0977354996968171	-0.0108023652594385	0.0622074842585794	0.0325684792020127	0.063137941149896	0.0781511302306505	0.00302824434823579	0.0518796544953475	0.00469725782039032	3.653	10	25.8	2	3	1	no-approach	reinforcement	order 1	0.9	0.7	0	0	NaN	NaN	NaN	NaN	NaN	NaN	NaN
ConExp	w	blue	green	0.8	1	0.9	0.3	0	0	0.131088982100987	0.101431790438757	0.022544370118704	-0.0347487660558119	0.224928902052058	-0.00466991226399383	0.0534857484003154	-0.027918759101765	0.00150073880152291	-0.0839814986364529	0.0613852513418494	0.0412306871245339	0.0093807823742954	-0.0403722038209191	-0.0538919775721535	0.0531878029312186	0.00232048076681135	0.0164530132933013	0.0412293058321209	-0.0121707530177417	1.512	10	59.1	3	2	1	reinforcement	reinforcement	order 1	1	0.1	0	0	-0.0320732582233481	0.0131222063563864	0.0251940843100174	0.00834423647516114	0.109581791705121	-0.0920983702807832	-0.00751073793895085
ConExp	w	green	blue	0.1	1	1	0.4	0	0	NaN	NaN	NaN	NaN	NaN	NaN	NaN	NaN	NaN	NaN	NaN	NaN	NaN	NaN	NaN	NaN	NaN	NaN	NaN	NaN	1.47	2	34.8	3	1	2	reinforcement	order 1	reinforcement	1	0	0	0	NaN	NaN	NaN	NaN	NaN	NaN	NaN
ConExp	w	blue	green	0.3	0.9	0.8	0.7	0	0	0.0592905906231771	0.0929439165864276	-0.0251506248917897	0.0492035459826433	-0.0692644818769192	-0.204527255229589	0.0207184681704687	-0.0716589030250834	-0.0231538470551722	-0.0919370491597795	-0.0337365797796966	-0.0687242644345415	-0.0108672298055764	0.125202661069448	0.048114862617061	0.131826944182669	0.148799076522419	-0.107165435796078	0.0322838724734835	0.000435743818849366	6.435	2	25.7	3	1	2	reinforcement	order 1	reinforcement	0.9	0	0	0	0.0611338732298858	-0.0572728820026807	-0.0530406240468677	0.0984050100224999	0.0689003144533161	0.0159216583013982	-0.019890265303947
[truncated: 1 more columns]
